# Supplementary material for: Determination of optical density (OD) of oligodeoxynucleotide from HPLC peak area
Source: PeerJ Anal Chem. Author manuscript; Available in PMC 2022 Jul 17. (PMC9288849; doi:10.7717/peerj-achem.20)
Supplement: supporting information1 [file NIHMS1822338-supplement-supporting_information1.xlsx]

## Sheet: Revision 1
		Data used for generating the correlation curve
Sample No.	Sample amount (µl)	HPLC peak area	UV absorbance/OD (Mean at 260 nm)
1	0	0	0
2	4	485.042	0.176
3	6	781.314	0.269
4	9	1113.09	0.395
5	12	1497.64	0.496
6	15	1925.1	0.616
7	20	2408.31	0.778
		Raw data of ODN 1a for generating the correlation curve
Sample No.	Sample amount (µl)	HPLC peak area	OD260 from a UV-Vis spectrometer (average)	UV Trial 1	UV Trial 2	UV Trial 3	Standard deviation
1	0	0	0	0	0	0	0
2	4	485.042	0.176	0.174	0.177	0.177	0.00173205
3	6	781.314	0.269	0.269	0.269	0.269	0
4	9	1113.09	0.395	0.395	0.395	0.395	0
5	12	1497.64	0.496	0.494	0.496	0.498	0.002
6	15	1925.1	0.615667	0.615	0.616	0.616	0.00057735
7	20	2408.31	0.778	0.779	0.778	0.777	0.001
		Raw data of ODNs 1b and 1c for testing the accuracy of OD values obtained from the correlation curve
ODN	Injection volume	Experimental HPLC peak area	OD260 from a UV Spectrometer (average)	UV Trial 1	UV Trial 2	UV Trial 3	Standard deviation
1b (21-Mer)	50µL	498.294	0.165667	0.165	0.165	0.167	0.0011547
1c (32-Mer)	20µL	429.959	0.148333	0.147	0.149	0.149	0.0011547
		Comparison of OD values obtained from correlation curve and traditional UV measurement
ODN	Injection volume	HPLC peak area	OD from UV-Visible spectrophotometer (260 nm)	OD from correlation curve (260 nm)	OD from correlation curve (260 nm)
			(for 0.2 µmol synthesis)	HPLC area × slope	(adjusted to 0.2 µmol synthesis)
1b (21-Mer)	50uL	498.294	3.31333	0.1644	3.288
1c (32-Mer)	20µL	429.959	7.41667	0.1419	7.095
